# Supplementary material for: Understanding lipidomics associations and the lipoprotein-related caveats in population epidemiology
Source: Am J Epidemiol. 2024 Nov 28;194(10):2800–12. doi: 10.1093/aje/kwae445 (PMC12527231; doi:10.1093/aje/kwae445)
Supplement: Web_Material_kwae445 [file web_material_kwae445.zip]

Archive with 2 entries (2 files):
- AJE Supplementary material REVISION_FINAL.pdf
- Supplementary Tables S2-S4.xlsx
