# Supplementary material for: Understanding lipidomics associations and the lipoprotein-related caveats in population epidemiology
Source: Am J Epidemiol. 2024 Nov 28;194(10):2800–12. doi: 10.1093/aje/kwae445 (PMC12527231; doi:10.1093/aje/kwae445)
Supplement: Web_Material_kwae445 [file web_material_kwae445.zip › Supplementary Tables S2-S4.xlsx]

## Sheet: Table S2
		A: Adjusted sex#
		B: Adjusted sex# + Total TG
		C: Adjusted sex# + Total-C
		D: Adjusted sex# + LDL-C
		E: Adjusted sex# + HDL-C
		F: Adjusted sex# + Total-C + Total-TG + HDL-C
		G: Adjusted sex# + Total-TG + LDL-C + HDL-C
		H: Adjusted sex# + ApoB
		I: Adjusted sex# + ApoA-I
		J: Adjusted sex# + ApoB + ApoA-I
		A: Adjusted sex#											B: Adjusted sex# + Total TG											C: Adjusted sex# + Total-C											D: Adjusted sex# + LDL-C											E: Adjusted sex# + HDL-C
			Total-TG	VLDL-C	APOB	Remnant-C	HDL-C	APOA1	Total-C	LDL-C	IDL-C			Total-TG	VLDL-C	APOB	Remnant-C	HDL-C	APOA1	Total-C	LDL-C	IDL-C			Total-TG	VLDL-C	APOB	Remnant-C	HDL-C	APOA1	Total-C	LDL-C	IDL-C			Total-TG	VLDL-C	APOB	Remnant-C	HDL-C	APOA1	Total-C	LDL-C	IDL-C			Total-TG	VLDL-C	APOB
		Ox-PC/LPC	0.296284	0.326752	0.353567	0.351782	0.103051	0.28178	0.356103	0.269664	0.291491		Ox-PC/LPC	-0.000285872	0.141501	0.210538	0.210939	0.34525	0.378361	0.302509	0.202352	0.230138		Ox-PC/LPC	0.201698	0.142476	0.0972606	0.0982587	0.00206327	0.101671	0.00582952	-0.211395	-0.174778		Ox-PC/LPC	0.220776	0.197748	0.220397	0.223371	0.0926546	0.220895	0.328864	0.0165605	0.139909		Ox-PC/LPC	0.4323	0.425868	0.401398
		Ox-CE	0.201818	0.308107	0.372938	0.379884	0.0433555	0.17834	0.395956	0.370272	0.383944		Ox-CE	-0.00327928	0.287999	0.34235	0.340896	0.191001	0.232884	0.360703	0.332304	0.346183		Ox-CE	0.0891863	0.0935406	0.0889537	0.0916041	-0.0772114	-0.0545804	0.00586556	-0.0126568	0.0117804		Ox-CE	0.0909822	0.102588	0.11013	0.124193	0.0307166	0.0866642	0.168867	0.0190063	0.107733		Ox-CE	0.27389	0.375374	0.403138
		PC	0.417815	0.425665	0.446911	0.442467	0.155776	0.386694	0.441465	0.306029	0.34383		PC	-0.00742691	0.122159	0.21889	0.222322	0.523751	0.555541	0.373054	0.205686	0.256783		PC	0.318138	0.203736	0.123009	0.125637	0.0450946	0.19068	0.0145782	-0.358952	-0.294232		PC	0.341634	0.293178	0.330202	0.327685	0.152499	0.331784	0.487384	0.0149087	0.201622		PC	0.623413	0.570072	0.51798
		Free C	0.304701	0.439282	0.530753	0.530064	0.0163866	0.206428	0.539978	0.516535	0.528262		Free C	-0.0126474	0.384214	0.484135	0.468793	0.241257	0.296112	0.49707	0.469168	0.483363		Free C	0.167721	0.173742	0.182963	0.176663	-0.163131	-0.129086	0.00394137	0.0253726	0.0490578		Free C	0.157624	0.170345	0.186746	0.197218	-0.000128899	0.0789977	0.206346	0.0102796	0.148014		Free C	0.380693	0.510603	0.562585
		Cer	0.489177	0.535229	0.573093	0.545184	-0.132189	0.0995228	0.436615	0.43352	0.421607		Cer	-0.00675442	0.252317	0.357313	0.324383	0.204819	0.252369	0.359801	0.344146	0.337285		Cer	0.404798	0.361487	0.381707	0.336396	-0.296635	-0.192523	0.0151615	0.0587366	0.00130296		Cer	0.392252	0.347683	0.381487	0.326985	-0.160216	-0.0197073	0.126164	0.00431502	0.0101539		Cer	0.511736	0.539453	0.559811
		PI	0.498172	0.487349	0.434773	0.445341	-0.0378646	0.181727	0.3166	0.216424	0.267741		PI	-0.00494884	0.106728	0.0981721	0.141224	0.3292	0.351068	0.203063	0.0647713	0.139382		PI	0.436451	0.377694	0.287358	0.318751	-0.140458	0.00147213	0.00876013	-0.251956	-0.121083		PI	0.456493	0.447297	0.460204	0.474209	-0.0516425	0.12771	0.352834	0.013299	0.24096		PI	0.580336	0.530428	0.439776
		PE	0.661939	0.536105	0.41812	0.415725	-0.146877	0.0751506	0.20212	0.109886	0.150651		PE	-0.00617063	-0.148568	-0.166132	-0.110742	0.34039	0.301939	0.000351018	-0.157396	-0.0828939		PE	0.636325	0.512138	0.411782	0.425427	-0.21432	-0.0446034	0.00503431	-0.235177	-0.151705		PE	0.665036	0.592567	0.610487	0.589313	-0.155556	0.0475617	0.296182	0.00465396	0.177512		PE	0.701521	0.526557	0.39287
		TG(O)	0.388721	0.392041	0.328816	0.34148	-0.176817	-0.0135184	0.169108	0.137915	0.16988		TG(O)	-0.0134396	0.0832174	0.0314504	0.0703647	0.0379207	0.079276	0.0434621	-0.00596445	0.0404057		TG(O)	0.351691	0.350684	0.300164	0.333039	-0.234837	-0.127592	0.0240076	-0.0737812	0.022977		TG(O)	0.36069	0.376599	0.368175	0.388225	-0.185962	-0.0505654	0.137152	-0.00936418	0.154774		TG(O)	0.361932	0.357458	0.293175
		DG	0.904959	0.770397	0.62477	0.58695	-0.488471	-0.200732	0.211824	0.228507	0.212543		DG	-0.00373775	-0.141889	-0.191872	-0.190939	-0.0455602	-0.0357557	-0.190754	-0.226067	-0.222209		DG	0.89971	0.813622	0.781454	0.729265	-0.587605	-0.397179	0.0201417	0.0813689	0.0172895		DG	0.899817	0.820162	0.847616	0.737529	-0.512469	-0.28305	0.0169276	0.0026018	-0.0334928		DG	0.87214	0.697509	0.581273
		TG	0.903776	0.754631	0.605921	0.571345	-0.476366	-0.195613	0.19874	0.213525	0.203164		TG	-0.00940207	-0.188331	-0.236629	-0.208138	0.0268602	-0.0249019	-0.180864	-0.202217	-0.189783		TG	0.901893	0.801622	0.765079	0.718007	-0.567515	-0.378474	-0.00919716	0.0732011	0.0273128		TG	0.90286	0.810575	0.834278	0.730428	-0.496404	-0.271521	0.0169076	0.00539492	-0.0144616		TG	0.866677	0.677801	0.554283
		PE(P)	-0.000652759	0.107548	0.184564	0.199619	0.281682	0.379956	0.342859	0.247909	0.264482		PE(P)	-0.00407017	0.226334	0.276556	0.275631	0.341718	0.392652	0.357681	0.260223	0.277		PE(P)	-0.125724	-0.135567	-0.18682	-0.163191	0.208342	0.240749	0.0126551	-0.244174	-0.223602		PE(P)	-0.0934741	-0.067996	-0.0674544	-0.024117	0.278266	0.33358	0.347854	0.00216695	0.121447		PE(P)	0.206069	0.288512	0.293539
		PE(O)	-0.0149749	0.107664	0.17258	0.19835	0.285899	0.367828	0.331539	0.2366	0.263869		PE(O)	0.00634557	0.257624	0.27697	0.290792	0.331917	0.375462	0.352073	0.255397	0.282582		PE(O)	-0.13959	-0.129152	-0.194907	-0.152624	0.213282	0.230085	-0.00234147	-0.245121	-0.187209		PE(O)	-0.106601	-0.0597573	-0.0705384	-0.00918147	0.282922	0.323335	0.345685	-0.000395419	0.158419		PE(O)	0.188949	0.290045	0.28127
		PC(O)	-0.102594	0.0320601	0.134647	0.155687	0.332701	0.385581	0.340792	0.252961	0.277487		PC(O)	-0.00459192	0.267262	0.324954	0.323643	0.331044	0.376856	0.391794	0.303958	0.326659		PC(O)	-0.242614	-0.237026	-0.275532	-0.245256	0.266162	0.249728	0.00801101	-0.224179	-0.169638		PC(O)	-0.208586	-0.171313	-0.167675	-0.113444	0.333103	0.339524	0.32882	0.0122361	0.152541		PC(O)	0.112325	0.231168	0.260498
		GM3	0.0101893	0.129073	0.2613	0.256912	0.223965	0.317906	0.408841	0.359926	0.367701		GM3	-0.00118469	0.257525	0.389289	0.353837	0.290542	0.336791	0.425704	0.377121	0.381537		GM3	-0.137482	-0.154051	-0.129646	-0.149359	0.129971	0.122335	0.00887961	-0.0870829	-0.0813407		GM3	-0.125555	-0.129301	-0.0950604	-0.0909318	0.223656	0.242986	0.239366	0.00694703	0.092796		GM3	0.176759	0.279039	0.355939
		PC(P)	-0.126222	0.0127927	0.139016	0.161853	0.467062	0.530664	0.412584	0.277371	0.314081		PC(P)	-0.00715318	0.269947	0.359592	0.356307	0.477627	0.523212	0.475141	0.33735	0.372519		PC(P)	-0.304319	-0.32983	-0.38797	-0.354186	0.409062	0.397435	0.0063902	-0.36423	-0.283121		PC(P)	-0.24442	-0.218881	-0.202449	-0.141964	0.474544	0.491052	0.472558	0.0141796	0.206258		PC(P)	0.190714	0.306256	0.333632
		DE	-0.428938	-0.213356	-0.0233916	0.00232285	0.418302	0.351966	0.326421	0.313662	0.317346		DE	-0.000242565	0.429922	0.545438	0.525705	0.26986	0.307391	0.566146	0.572858	0.560005		DE	-0.607346	-0.54442	-0.516424	-0.490551	0.371968	0.22703	-0.00827709	0.0178042	0.0244077		DE	-0.611545	-0.552976	-0.572969	-0.490749	0.444481	0.299282	0.103015	-0.00134525	0.0542147		DE	-0.273273	-0.0248874	0.108742
		LPC	0.140587	0.201925	0.222055	0.230527	0.119664	0.226725	0.249492	0.179495	0.202691		LPC	-0.00646079	0.162729	0.170667	0.179831	0.251732	0.271152	0.217765	0.143248	0.1698		LPC	0.0592997	0.0555963	0.0148589	0.02941	0.0566016	0.10979	0.0147355	-0.179192	-0.126218		LPC	0.0766618	0.0966935	0.100948	0.118295	0.11404	0.187235	0.250875	0.000898093	0.10636		LPC	0.265739	0.301666	0.272978
		LPE	0.207247	0.178794	0.166523	0.170703	0.124786	0.227026	0.162627	0.0618354	0.102264		LPE	-0.015603	-0.0198599	0.00712123	0.0234755	0.298871	0.287867	0.104353	-0.00807856	0.0400271		LPE	0.160124	0.0890668	0.0367467	0.047797	0.084266	0.166237	0.0124577	-0.27562	-0.181576		LPE	0.191757	0.16008	0.185867	0.190426	0.120758	0.220764	0.310266	-0.000870421	0.158389		LPE	0.344102	0.273449	0.213977
		Hex2Cer	-0.199811	-0.0653283	0.0653933	0.0731637	0.176144	0.151492	0.239377	0.252688	0.251504		Hex2Cer	-0.00360966	0.254603	0.344633	0.318937	0.083597	0.112537	0.321388	0.345071	0.338077		Hex2Cer	-0.298964	-0.263489	-0.213297	-0.217061	0.118626	0.0200519	0.00058283	0.0799071	0.0852372		Hex2Cer	-0.312071	-0.290522	-0.281309	-0.258134	0.172623	0.0860941	0.0152607	-0.00250013	0.0334124		Hex2Cer	-0.123158	0.0243385	0.127087
		HexCer	-0.210291	-0.0738555	0.0541488	0.0580705	0.10571	0.0637797	0.202758	0.248029	0.230959		HexCer	0.0060948	0.257458	0.338306	0.306669	-0.0120087	0.0172255	0.286286	0.344118	0.319091		HexCer	-0.294638	-0.24135	-0.176868	-0.186069	0.0539477	-0.064259	-0.00847394	0.168863	0.14285		HexCer	-0.320204	-0.292949	-0.29021	-0.273542	0.10004	-0.00851054	-0.0807631	0.00051322	-0.0189731		HexCer	-0.186801	-0.023432	0.0913812
		LPC(O)	-0.138556	0.00107108	0.0611808	0.0836344	0.137223	0.127881	0.175283	0.165906	0.176018		LPC(O)	-0.00520215	0.27655	0.256298	0.263864	0.0765669	0.102412	0.230523	0.228431	0.23521		LPC(O)	-0.211216	-0.135527	-0.143111	-0.114952	0.095046	0.0389145	0.0109751	-0.0148985	0.0244364		LPC(O)	-0.213521	-0.138135	-0.157024	-0.111738	0.13296	0.0868063	0.0707174	0.00200227	0.0608355		LPC(O)	-0.0667094	0.0837979	0.110236
		FFA	0.0158186	-0.0241985	-0.00821721	-0.0142027	0.0499138	0.0387775	-0.00876036	-0.0494011	-0.00871204		FFA	-0.00795121	-0.0881044	-0.0302303	-0.0392837	0.070904	0.0478207	-0.0125421	-0.0563444	-0.0135001		FFA	0.0173082	-0.0265932	-0.00784403	-0.0141703	0.0563821	0.0542905	0.00288792	-0.125537	0.00602272		FFA	0.0327622	0.00541757	0.0618216	0.0520538	0.0526811	0.0578677	0.118634	-0.00767417	0.170501		FFA	0.0554014	-0.00284642	0.00482031
		SM	0.120617	0.285535	0.432476	0.435723	0.181418	0.322674	0.575273	0.539517	0.544989		SM	0.00255663	0.395145	0.534311	0.50631	0.307002	0.360019	0.569836	0.534198	0.538547		SM	-0.0837794	-0.0846888	-0.0670434	-0.0744945	0.0376487	0.012587	0.00664112	-0.00404224	-0.00662561		SM	-0.0774558	-0.0689934	-0.0508301	-0.0267854	0.195367	0.215721	0.255332	0.0115456	0.12818		SM	0.276703	0.436484	0.524805
		CE	-0.156715	0.0857072	0.273614	0.29797	0.350671	0.405445	0.563086	0.524331	0.541946		CE	-9.91685e-05	0.525828	0.648329	0.631695	0.348784	0.406669	0.68066	0.648243	0.654774		CE	-0.430359	-0.371361	-0.360425	-0.333657	0.262287	0.157326	0.00661348	-0.022123	0.0175213		CE	-0.410588	-0.344995	-0.354271	-0.273406	0.409636	0.341858	0.268139	0.00292069	0.171319		CE	0.0370088	0.302661	0.421024
		F: Adjusted sex# + Total-C + Total-TG + HDL-C											G: Adjusted sex# + Total-TG + LDL-C + HDL-C											H: Adjusted sex# + ApoB											I: Adjusted sex# + ApoA-I											J: Adjusted sex# + ApoB + ApoA-I
			Total-TG	VLDL-C	APOB	Remnant-C	HDL-C	APOA1	Total-C	LDL-C	IDL-C			Total-TG	VLDL-C	APOB	Remnant-C	HDL-C	APOA1	Total-C	LDL-C	IDL-C			Total-TG	VLDL-C	APOB	Remnant-C	HDL-C	APOA1	Total-C	LDL-C	IDL-C			Total-TG	VLDL-C	APOB	Remnant-C	HDL-C	APOA1	Total-C	LDL-C	IDL-C			Total-TG	VLDL-C	APOB
		Ox-PC/LPC	0.00499027	0.0307096	0.0151057	0.0429126	-0.00215971	0.103071	9.01619e-05	-0.113778	-0.030728		Ox-PC/LPC	0.0113656	0.0818476	0.132514	0.113715	0.0042098	0.133721	0.152866	0.00835692	0.0924726		Ox-PC/LPC	0.0453961	-0.0113451	0.00279685	0.0192769	0.235181	0.274112	0.159987	-0.0299507	0.0282815		Ox-PC/LPC	0.383765	0.37915	0.354051	0.348575	-0.35236	0.0231024	0.258465	0.212898	0.226459		Ox-PC/LPC	0.184714	0.145888	0.00538159
		Ox-CE	0.000754987	0.0393791	0.0256786	0.0390066	-0.0143442	0.0159473	0.0099706	-0.0521897	-0.0190646		Ox-CE	0.0204094	0.102227	0.122754	0.115335	-0.0305477	0.071293	0.132741	-0.0100961	0.0881054		Ox-CE	-0.129905	-0.108535	0.00697173	0.0637307	0.175944	0.166683	0.186122	0.124825	0.144956		Ox-CE	0.250512	0.335866	0.367954	0.372047	-0.279161	0.00455227	0.36708	0.341332	0.352518		Ox-CE	-0.070794	-0.0326689	0.0121531
		PC	0.0106919	0.0347578	0.00937057	0.0640921	0.00141896	0.15169	-0.00746247	-0.194187	-0.0226219		PC	0.00436631	0.103116	0.180949	0.162371	-0.00524035	0.185074	0.225766	-0.00326894	0.155276		PC	0.145063	0.0344648	0.00265507	0.0104172	0.334869	0.399639	0.189811	-0.120498	-0.0231758		PC	0.569195	0.520261	0.464089	0.453836	-0.483812	0.00582714	0.307118	0.233377	0.258659		PC	0.383472	0.285143	0.000620114
		Free C	0.0165437	0.0234082	0.0576017	0.037098	0.0123787	-0.0111021	-0.0117344	-0.0601785	-0.00970499		Free C	-0.00518624	0.11721	0.175444	0.148893	-0.0218579	0.0752616	0.182606	0.000856053	0.12877		Free C	-0.174428	-0.160853	-0.0025665	0.0571525	0.224109	0.204647	0.238316	0.167305	0.195837		Free C	0.367114	0.477471	0.531942	0.527976	-0.401102	0.02098	0.523607	0.490169	0.4994		Free C	-0.106189	-0.0774847	-0.00203503
		Cer	0.00497507	-0.0228743	0.11236	-0.0149358	0.00347625	0.0445211	0.00370169	0.0180547	-0.0582072		Cer	0.01414	0.0323432	0.122113	0.0461246	0.00278415	0.0909774	0.0712648	0.00181985	0.002397		Cer	0.113963	0.0222714	-0.00135307	-0.106341	0.0427784	0.0709309	-0.0232183	-0.0848262	-0.106003		Cer	0.527681	0.551981	0.571013	0.542085	-0.512962	0.00362796	0.466614	0.425945	0.414636		Cer	0.162915	0.0665544	-0.00154
		PI	0.0122769	0.143092	-0.0117617	0.174678	0.00611378	0.100784	-0.00163935	-0.255702	0.0693669		PI	0.01101	0.189335	0.188002	0.240013	0.000545504	0.126754	0.250648	-0.00739289	0.246315		PI	0.302957	0.254412	0.00930768	0.0875667	0.0864051	0.155291	-0.0469716	-0.311904	-0.173899		PI	0.56128	0.517334	0.426809	0.435439	-0.467095	0.00314543	0.261699	0.174209	0.221578		PI	0.411784	0.379939	0.00703421
		PE	-0.00373109	0.0619277	-0.163747	0.125921	0.00424294	0.0198644	-0.0158844	-0.193004	0.144214		PE	0.000943931	0.0557636	-0.0116985	0.120597	-0.00416581	-0.000979501	0.117161	-0.00138437	0.202191		PE	0.582061	0.426793	0.0088833	0.017069	-0.0430988	0.0418241	-0.234874	-0.517816	-0.393739		PE	0.697978	0.548107	0.412967	0.410552	-0.502339	0.00305981	0.188378	0.0906367	0.129178		PE	0.66196	0.510073	0.0051536
		TG(O)	0.0135904	0.118273	-0.0173345	0.146478	0.0203502	0.129975	-0.0133161	-0.189153	0.0310482		TG(O)	-0.00595261	0.156437	0.145598	0.196234	-0.00545582	0.146732	0.193057	-0.00303243	0.171074		TG(O)	0.253995	0.257069	0.0183688	0.088917	-0.102527	-0.045349	-0.158677	-0.264889	-0.181076		TG(O)	0.395351	0.393336	0.330568	0.343915	-0.369741	-0.0162675	0.210264	0.146738	0.181965		TG(O)	0.259602	0.267713	0.0180793
		DG	0.0116938	0.0536033	0.0581712	0.0187987	-0.000104856	0.110712	-0.00076724	-0.108701	-0.119185		DG	0.0144859	0.0443923	0.0820426	0.0287433	0.0110088	0.0867125	0.0608137	0.00748044	-0.0295267		DG	0.842102	0.635445	0.00214501	-0.194738	-0.435651	-0.326917	-0.641757	-0.78146	-0.786849		DG	0.900388	0.767704	0.656272	0.62072	-0.750514	0.00623495	0.391389	0.29956	0.294916		DG	0.820664	0.567816	0.00501395
		TG	0.00198761	0.0123715	-0.11754	0.0137976	-0.000293684	-0.048408	-0.00288248	0.0485508	0.10411		TG	-0.00558294	-0.0396873	-0.150302	-0.0590586	0.0113655	-0.0864947	-0.103785	-0.00515995	-0.00794843		TG	0.846465	0.634863	0.00877144	-0.152325	-0.404712	-0.310538	-0.613624	-0.744375	-0.738642		TG	0.898404	0.751408	0.63566	0.603921	-0.727096	0.00322264	0.373881	0.284532	0.285441		TG	0.828203	0.575586	0.00553296
		PE(P)	0.00134382	0.0853349	0.0146472	0.0523921	0.00356618	0.141728	0.00650488	-0.139777	-0.11858		PE(P)	0.00566859	0.146103	0.166948	0.146227	0.0059757	0.179495	0.193454	0.0095846	0.0652948		PE(P)	-0.210392	-0.170046	0.0042916	0.0877853	0.356601	0.371984	0.348913	0.192146	0.227262		PE(P)	0.0916324	0.164232	0.172362	0.182111	-0.137988	0.00230375	0.17503	0.158413	0.161048		PE(P)	-0.0637626	0.0176208	0.00663065
		PE(O)	-0.00432492	0.140433	0.0213783	0.110082	4.5667e-05	0.108608	-0.000955297	-0.155386	-0.0728882		PE(O)	0.0128993	0.19488	0.176369	0.189855	-0.00736422	0.150085	0.206192	-0.00412475	0.105876		PE(O)	-0.226529	-0.146731	0.0082373	0.148823	0.3574	0.361634	0.352961	0.195052	0.251882		PE(O)	0.0739931	0.162795	0.160527	0.182015	-0.11305	-0.00408043	0.174098	0.151777	0.167821		PE(O)	-0.0873621	0.0387645	0.00479375
		PC(O)	0.00927377	0.0799931	0.0271902	0.0616688	0.0164778	0.0840094	0.00531699	-0.143074	-0.0791066		PC(O)	0.00443658	0.150201	0.183178	0.161932	-0.00896687	0.135829	0.206673	0.00981999	0.103156		PC(O)	-0.315953	-0.24878	-0.00533298	0.117927	0.39312	0.380814	0.41408	0.280466	0.325638		PC(O)	-0.0205591	0.0825634	0.118319	0.134678	-0.0362192	-0.00639766	0.173828	0.164801	0.177215		PC(O)	-0.188812	-0.0800835	-0.00214315
		GM3	0.010958	-0.0579702	0.0744843	-0.0473544	0.0213866	0.027503	-0.000274046	-0.0337118	-0.0638582		GM3	-0.00160265	0.0220976	0.14589	0.0560284	-0.00513303	0.0860108	0.123592	0.00142216	0.0450023		GM3	-0.293346	-0.311104	-0.00261866	-0.00721982	0.332392	0.313071	0.349841	0.275769	0.284462		GM3	0.0872365	0.176411	0.255991	0.2465	-0.136969	0.00313324	0.301056	0.301882	0.300883		GM3	-0.191595	-0.19661	0.00148298
		PC(P)	0.00483412	0.0788207	0.0455912	0.0698529	0.0159422	0.0990979	0.00258816	-0.190375	-0.0838324		PC(P)	0.000556856	0.165881	0.233352	0.193927	-0.0197654	0.157525	0.257691	0.00862633	0.137173		PC(P)	-0.353846	-0.31167	-0.00103346	0.122592	0.537834	0.528142	0.532293	0.317829	0.388801		PC(P)	-0.0154238	0.0866616	0.123187	0.141114	-0.0176134	-0.00646264	0.179539	0.162722	0.183372		PC(P)	-0.180215	-0.0813948	0.0021669
		DE	0.0149831	-0.0227062	-0.0442762	-0.0456736	0.0152082	-0.0732207	-0.00296836	0.106673	0.00637228		DE	0.000858293	0.0581849	0.0203586	0.0429206	0.00143736	0.0141918	0.0543075	-0.00618006	0.0242944		DE	-0.655216	-0.524446	-0.0117921	0.135254	0.448824	0.367289	0.591862	0.648839	0.625486		DE	-0.388778	-0.186869	-0.0512713	-0.0277853	0.231952	0.0172044	0.179508	0.247922	0.23955		DE	-0.600207	-0.423235	-0.0129419
		LPC	0.000969316	0.132793	0.113858	0.122906	-0.00119072	0.0475926	0.0140165	-0.0916879	-0.0158246		LPC	0.0154051	0.151014	0.160009	0.140739	-0.00505322	0.0682663	0.108531	-0.0074159	0.0728206		LPC	-0.0404242	-0.00954909	0.015782	0.0578953	0.200867	0.214063	0.13484	0.0112054	0.0522499		LPC	0.202702	0.235581	0.212321	0.218287	-0.179677	-0.0125436	0.157804	0.122977	0.141023		LPC	0.0616439	0.113672	0.0181433
		LPE	-0.00334543	0.0534195	0.0579698	0.0987167	-0.00402195	0.0202342	-0.00437029	-0.10714	0.0689735		LPE	-0.00200266	0.0598732	0.100387	0.0983693	-0.00386096	0.0203456	0.0795166	-0.00248781	0.113015		LPE	0.130824	0.0645357	0.0135788	0.0228015	0.183676	0.216814	0.0655703	-0.130427	-0.0443409		LPE	0.269095	0.209135	0.153828	0.15475	-0.160382	-0.0169271	0.0478948	-0.00294622	0.0300906		LPE	0.24974	0.195671	0.013393
		Hex2Cer	-0.00649569	-0.0633279	0.00761481	-0.0532347	0.0194402	-0.080842	-0.0025366	0.030743	-0.00834388		Hex2Cer	-0.000821671	0.000899518	0.05798	0.0218929	-0.00904833	-0.0192703	0.0601398	0.00922052	0.0358007		Hex2Cer	-0.385619	-0.336204	-0.0087115	0.0422951	0.208264	0.147431	0.305832	0.368009	0.350252		Hex2Cer	-0.174705	-0.051117	0.0549759	0.0609086	0.090865	0.00109464	0.193963	0.223112	0.219942		Hex2Cer	-0.359934	-0.305702	-0.00810582
		HexCer	-0.000262608	-0.0839296	-0.010537	-0.085531	0.0147785	-0.111154	-0.00527714	0.0538195	-0.0335466		HexCer	0.0049094	-0.0196236	0.0336851	-0.00802316	-0.00901023	-0.047506	0.0417723	0.0165316	0.0022168		HexCer	-0.389203	-0.331996	-0.00752884	0.0218364	0.127471	0.0587557	0.254132	0.373177	0.322301		HexCer	-0.204497	-0.0692012	0.0481839	0.0512986	0.107915	0.00661763	0.204238	0.241259	0.226088		HexCer	-0.407313	-0.349488	-0.0063852
		LPC(O)	0.00346617	0.14516	0.0949377	0.108739	0.00763367	-0.0211336	0.0138915	-0.0586761	-0.0384674		LPC(O)	0.0132611	0.175312	0.153271	0.143081	0.00236925	0.021474	0.109015	0.000391598	0.0585242		LPC(O)	-0.285829	-0.147007	0.0075624	0.122541	0.164567	0.125269	0.214187	0.224043	0.231455		LPC(O)	-0.111364	0.0173248	0.053362	0.0743488	0.0474818	-0.0107135	0.133436	0.136775	0.146096		LPC(O)	-0.254983	-0.0962813	0.0111871
		FFA	0.000251866	-0.0680023	0.0932436	0.021404	0.0151715	-0.07758	-0.00955601	-0.0865169	0.133123		FFA	-0.00812525	-0.044482	0.106498	0.0420345	0.00654066	-0.0695181	0.0663583	0.0149934	0.149831		FFA	0.0361771	-0.044479	-0.00327028	-0.0374301	0.0488689	0.0400769	0.0061352	-0.0801255	0.0162912		FFA	0.0252361	-0.0206041	-0.0116114	-0.0182013	0.0501171	-0.00860073	-0.0399922	-0.0636692	-0.0231959		FFA	0.0572773	-0.0323878	-0.00328388
		SM	0.0132419	-0.0397479	0.00648486	-0.0413749	0.0150989	-0.0272664	-0.00822895	-0.0303578	-0.0520715		SM	0.00395644	0.0756189	0.146054	0.105149	-0.0113067	0.0715018	0.177154	0.00945156	0.0899501		SM	-0.362226	-0.341022	0.00015921	0.0593926	0.370834	0.327405	0.429189	0.363215	0.372635		SM	0.206161	0.344018	0.437319	0.43564	-0.269297	0.00364942	0.505392	0.498086	0.495117		SM	-0.268491	-0.228158	0.00267868
		CE	0.00789904	0.053899	0.0345966	0.0321156	0.0192093	-0.0451209	-0.00165394	-0.00897352	-0.0218977		CE	0.00339984	0.177883	0.185393	0.180975	-0.0149349	0.0818986	0.207536	-0.00830124	0.126713		CE	-0.611384	-0.484736	-0.00396026	0.157847	0.505182	0.431036	0.613909	0.583553	0.595674		CE	-0.0736395	0.15236	0.277602	0.298382	-0.0639151	0.00940032	0.453232	0.478359	0.485022		CE	-0.536915	-0.353849	-0.00609807
														Ox-PC/LPC
														Ox-CE
														PC
														Free C
														Cer
														PI
														PE
														TG(O)
														DG
														TG
														PE(P)
														PE(O)
														PC(O)
														GM3
														PC(P)
														DE
														LPC
														LPE
														Hex2Cer
														HexCer
														LPC(O)
														FFA
														SM
														CE
[truncated: 6 more columns]

## Sheet: Table S3
	A: Adjusted sex
	B: Adjusted sex + Total TG
	C: Adjusted sex + Total-C
	D: Adjusted sex + LDL-C
	E: Adjusted sex + HDL-C
	F: Adjusted sex + Total-C + Total-TG + HDL-C
	G: Adjusted sex + Total-TG + LDL-C + HDL-C
	H: Adjusted sex + ApoB
	I: Adjusted sex + ApoA-I
	J: Adjusted sex + ApoB + ApoA-I
	A: Adjusted sex											B: Adjusted sex + Total TG											C: Adjusted sex + Total-C											D: Adjusted sex + LDL-C											E: Adjusted sex + HDL-C
		Total-TG	VLDL-C	APOB	Remnant-C	HDL-C	APOA1	Total-C	LDL-C	IDL-C			Total-TG	VLDL-C	APOB	Remnant-C	HDL-C	APOA1	Total-C	LDL-C	IDL-C			Total-TG	VLDL-C	APOB	Remnant-C	HDL-C	APOA1	Total-C	LDL-C	IDL-C			Total-TG	VLDL-C	APOB	Remnant-C	HDL-C	APOA1	Total-C	LDL-C	IDL-C			Total-TG	VLDL-C	APOB	Remnant-C
	Ox-PC/LPC	0.305097	0.328327	0.349202	0.347388	0.0852733	0.269046	0.343116	0.255179	0.284119		Ox-PC/LPC	0.0040789	0.127129	0.196498	0.197508	0.34084	0.380019	0.289938	0.185826	0.217932		Ox-PC/LPC	0.218986	0.155461	0.10928	0.109608	-0.00435424	0.104555	0.0127484	-0.219358	-0.165027		Ox-PC/LPC	0.237897	0.214109	0.237076	0.239503	0.0795963	0.216629	0.331996	0.00628143	0.160728		Ox-PC/LPC	0.437591	0.424343	0.396061	0.387207
	Ox-CE	0.214346	0.308371	0.369846	0.372088	0.0250079	0.167081	0.381111	0.352884	0.364895		Ox-CE	0.005212	0.261304	0.323907	0.316071	0.185627	0.232367	0.342241	0.309461	0.321597		Ox-CE	0.110611	0.10635	0.103024	0.100135	-0.0806286	-0.0423908	0.0187135	-0.0296107	-0.0114323		Ox-CE	0.113091	0.119372	0.132404	0.138343	0.0215905	0.091869	0.179125	0.0241739	0.10335		Ox-CE	0.283356	0.371653	0.398681	0.396216
	PC	0.42887	0.436006	0.454635	0.449529	0.138988	0.379611	0.441537	0.305721	0.351243		PC	0.00458219	0.120721	0.22088	0.222125	0.529856	0.570073	0.374597	0.203761	0.258234		PC	0.330833	0.217955	0.137115	0.140016	0.0367996	0.191771	0.0312187	-0.362739	-0.275723		PC	0.353415	0.30846	0.344492	0.342595	0.141667	0.330349	0.492804	0.00693147	0.230455		PC	0.636398	0.581313	0.527308	0.511737
	Free C	0.324998	0.465044	0.559421	0.557556	0.00458569	0.209406	0.567153	0.540631	0.555248		Free C	-0.0055289	0.400285	0.509851	0.491651	0.252233	0.315733	0.525053	0.492901	0.507657		Free C	0.187846	0.191642	0.199534	0.191957	-0.17548	-0.129995	0.02028	0.0184311	0.0480595		Free C	0.177422	0.191511	0.207867	0.218258	-0.00366056	0.0892026	0.229371	0.00694348	0.162803		Free C	0.404515	0.539785	0.59353	0.585225
	Cer	0.505809	0.548335	0.583254	0.554957	-0.151721	0.0861201	0.438551	0.434232	0.429705		Cer	0.00278541	0.245472	0.355098	0.320139	0.209869	0.262516	0.361523	0.340881	0.336566		Cer	0.425132	0.377623	0.396452	0.348472	-0.303551	-0.191617	0.037547	0.0495838	0.0114195		Cer	0.41292	0.368665	0.403212	0.348428	-0.167929	-0.0189729	0.139237	0.0016735	0.0376501		Cer	0.523354	0.546624	0.565175	0.534546
	PI	0.51298	0.497302	0.435307	0.445991	-0.0686046	0.154812	0.301626	0.204224	0.264271		PI	0.00221846	0.101744	0.0866229	0.130985	0.31717	0.344251	0.18662	0.0480707	0.126779		PI	0.453861	0.39913	0.30964	0.341741	-0.159341	-0.0116111	0.0214556	-0.247977	-0.0898536		PI	0.474316	0.467992	0.478269	0.492211	-0.0764179	0.108788	0.346245	0.00237586	0.270171		PI	0.586219	0.530449	0.433742	0.441938
	PE	0.667	0.54328	0.421483	0.419805	-0.169564	0.0537091	0.195101	0.107428	0.154077		PE	0.0024928	-0.143989	-0.169582	-0.115437	0.335071	0.301737	-0.0085518	-0.164065	-0.0935434		PE	0.642733	0.525538	0.426004	0.44008	-0.230398	-0.0593965	0.0124676	-0.227607	-0.126563		PE	0.670766	0.602492	0.615647	0.594683	-0.17598	0.0294878	0.290646	0.000192689	0.198255		PE	0.701769	0.526274	0.388887	0.386093
	TG(O)	0.374586	0.38581	0.324091	0.337452	-0.18098	-0.0194981	0.16736	0.137934	0.174728		TG(O)	-0.00987736	0.0992571	0.0453922	0.0825048	0.0328715	0.0849251	0.0518444	0.00306747	0.0484738		TG(O)	0.337429	0.342774	0.293518	0.325723	-0.233566	-0.124964	0.0430704	-0.0725056	0.037725		TG(O)	0.346376	0.368732	0.358564	0.379507	-0.188139	-0.0524016	0.136293	-0.019617	0.170146		TG(O)	0.341783	0.345777	0.282258	0.298426
	DG	0.909437	0.775663	0.629551	0.593972	-0.506666	-0.222122	0.211891	0.230562	0.22609		DG	0.00414182	-0.130185	-0.174247	-0.173849	-0.0275946	-0.00973297	-0.171838	-0.211095	-0.204596		DG	0.904586	0.819453	0.790415	0.738277	-0.597881	-0.409245	0.0284861	0.0827556	0.0549602		DG	0.904701	0.824427	0.849962	0.743606	-0.526257	-0.297379	0.0184884	-0.0046953	0.00940605		DG	0.873144	0.694874	0.575818	0.539529
	TG	0.916867	0.766635	0.61601	0.582128	-0.502256	-0.222089	0.19771	0.216339	0.214967		TG	-0.00694706	-0.198449	-0.247635	-0.220841	0.0323714	-0.0176243	-0.191071	-0.213522	-0.205435		TG	0.915808	0.816419	0.784164	0.735254	-0.586303	-0.396682	-0.00947141	0.0796896	0.0636314		TG	0.916371	0.82199	0.845063	0.741196	-0.518953	-0.292544	0.0126586	0.00536565	0.0195549		TG	0.879275	0.682978	0.555582	0.524757
	PE(P)	-0.00874327	0.0976934	0.175257	0.187121	0.278412	0.381027	0.334447	0.239821	0.25428		PE(P)	-0.00175113	0.219993	0.271355	0.267751	0.338427	0.395602	0.351972	0.254412	0.269771		PE(P)	-0.12805	-0.139221	-0.189718	-0.169681	0.214884	0.255386	0.0167691	-0.24625	-0.240477		PE(P)	-0.096835	-0.0706805	-0.0702768	-0.0302728	0.279187	0.340515	0.344946	-0.00490277	0.106844		PE(P)	0.205247	0.286534	0.292355	0.292799
	PE(O)	-0.0167007	0.105038	0.16923	0.192278	0.285578	0.373793	0.32794	0.231754	0.256716		PE(O)	0.00426666	0.253247	0.272612	0.284394	0.333877	0.383059	0.349007	0.250723	0.27694		PE(O)	-0.138114	-0.128779	-0.197195	-0.155939	0.22043	0.246506	0.00478694	-0.252632	-0.207479		PE(O)	-0.104816	-0.0566298	-0.0682933	-0.00870506	0.286833	0.335103	0.349706	-0.000239521	0.146424		PE(O)	0.197586	0.297811	0.28771	0.300617
	PC(O)	-0.101012	0.0347119	0.140378	0.159287	0.339678	0.402967	0.353956	0.261273	0.283628		PC(O)	0.00136516	0.267876	0.332841	0.328744	0.34223	0.393952	0.404904	0.311897	0.335444		PC(O)	-0.243333	-0.240487	-0.281688	-0.252452	0.2769	0.268916	0.0152196	-0.236246	-0.195488		PC(O)	-0.207591	-0.168993	-0.164879	-0.111522	0.34405	0.358881	0.342474	0.0067103	0.144116		PC(O)	0.129227	0.250018	0.280975	0.2882
	GM3	0.0539999	0.16736	0.292436	0.288675	0.221235	0.34261	0.433614	0.368266	0.381773		GM3	0.00143848	0.254031	0.385202	0.353655	0.320132	0.371606	0.436193	0.369815	0.383101		GM3	-0.0968604	-0.123831	-0.11033	-0.126794	0.129016	0.143093	0.0281402	-0.126649	-0.1102		GM3	-0.0791385	-0.083645	-0.0476144	-0.0413833	0.227828	0.272819	0.286353	0.00419843	0.114104		GM3	0.236568	0.331267	0.397842	0.381348
	PC(P)	-0.121041	0.0226767	0.150064	0.171161	0.467023	0.546546	0.427281	0.288563	0.32299		PC(P)	0.000271238	0.277887	0.370508	0.365257	0.484852	0.539589	0.488185	0.346848	0.383107		PC(P)	-0.301975	-0.326054	-0.387992	-0.353934	0.414361	0.415525	0.013163	-0.374687	-0.308723		PC(P)	-0.240953	-0.209843	-0.195048	-0.134626	0.479737	0.509187	0.485618	0.00931003	0.197748		PC(P)	0.212284	0.335179	0.363034	0.367625
	DE	-0.335648	-0.122983	0.0661373	0.0867101	0.393737	0.3716	0.396602	0.381585	0.376065		DE	-0.00373869	0.420302	0.545781	0.524123	0.278572	0.316849	0.574655	0.574232	0.565513		DE	-0.541028	-0.489211	-0.464544	-0.444333	0.335061	0.207313	-5.21918e-05	0.0316502	0.00106598		DE	-0.544732	-0.492452	-0.508581	-0.434795	0.42906	0.307213	0.117751	0.0054362	0.0242724		DE	-0.15797	0.0860729	0.219799	0.23399
	LPC	0.153491	0.217169	0.238065	0.246131	0.120859	0.239534	0.264596	0.190671	0.217804		LPC	0.00747145	0.168667	0.181234	0.189551	0.26768	0.292596	0.231172	0.151147	0.180959		LPC	0.0687917	0.0630835	0.0195264	0.0340825	0.059226	0.12205	0.0276556	-0.193457	-0.1326		LPC	0.0873986	0.109509	0.112935	0.132467	0.118849	0.202815	0.269613	-0.00845085	0.122977		LPC	0.287036	0.325443	0.295092	0.296761
	LPE	0.211086	0.187499	0.173986	0.178856	0.119557	0.226937	0.165709	0.0650939	0.110202		LPE	0.000330092	-0.00943207	0.0146827	0.0314131	0.304236	0.297474	0.108176	-0.00545877	0.0451202		LPE	0.163783	0.0964463	0.0436177	0.0550922	0.0798035	0.165325	0.0222614	-0.277564	-0.171714		LPE	0.194702	0.168281	0.190886	0.197847	0.116335	0.220505	0.314271	-0.012564	0.175417		LPE	0.351737	0.285186	0.223492	0.221881
	Hex2Cer	-0.210967	-0.0744234	0.0579489	0.065255	0.173787	0.146794	0.240692	0.255925	0.250086		Hex2Cer	0.00813022	0.260495	0.352686	0.325945	0.0697262	0.100204	0.327768	0.354186	0.345866		Hex2Cer	-0.308986	-0.27109	-0.219525	-0.224086	0.120229	0.0177508	0.0203969	0.0925421	0.0800981		Hex2Cer	-0.323675	-0.298651	-0.29116	-0.267725	0.173635	0.0821961	0.00308849	0.00136333	0.012448		Hex2Cer	-0.136568	0.0173717	0.125227	0.12791
	HexCer	-0.229795	-0.0967153	0.0279424	0.0310119	0.0925307	0.041705	0.176939	0.227803	0.204798		HexCer	0.00723882	0.247182	0.322802	0.290776	-0.0445182	-0.014969	0.264998	0.330127	0.302304		HexCer	-0.303067	-0.247023	-0.182117	-0.190872	0.0542515	-0.0649393	0.00355013	0.178983	0.138239		HexCer	-0.329973	-0.298409	-0.297918	-0.280499	0.0932662	-0.0192418	-0.100424	-0.00574038	-0.0446237		HexCer	-0.216739	-0.0515775	0.0657018	0.0668498
	LPC(O)	-0.133985	0.00955188	0.0719333	0.0942456	0.147386	0.144826	0.194047	0.179338	0.187034		LPC(O)	0.0115775	0.282704	0.267986	0.274829	0.0885877	0.11687	0.248877	0.241346	0.248232		LPC(O)	-0.212308	-0.137805	-0.149823	-0.121126	0.104046	0.0521211	0.0226502	-0.0260702	0.00109833		LPC(O)	-0.213144	-0.135314	-0.156064	-0.108701	0.145716	0.104057	0.0857772	-0.00568327	0.0521462		LPC(O)	-0.053877	0.102347	0.129183	0.148991
	FFA	0.0412869	-0.0056586	0.000374344	-0.00349094	0.0384963	0.0421218	-0.0125143	-0.0594229	-0.0103315		FFA	-0.00742549	-0.0972091	-0.046818	-0.0501792	0.0745693	0.056205	-0.0247941	-0.0767779	-0.0244312		FFA	0.0452853	-0.00194608	0.0118437	0.00800126	0.0442365	0.0565202	0.0121186	-0.142362	0.00933661		FFA	0.0626324	0.0352279	0.0929894	0.0832843	0.0407178	0.0614028	0.135276	-0.0105653	0.195238		FFA	0.0793196	0.0123809	0.0115685	0.00556991
	SM	0.126555	0.290823	0.437866	0.439509	0.168576	0.318707	0.580361	0.541405	0.548531		SM	0.00503881	0.392972	0.536871	0.506915	0.304503	0.363586	0.573219	0.533301	0.540588		SM	-0.074607	-0.0778701	-0.0614029	-0.069395	0.0393878	0.0259378	0.0370304	-0.0194505	-0.0187048		SM	-0.0665994	-0.0544473	-0.0343247	-0.0112284	0.194533	0.226776	0.271278	0.0150653	0.132747		SM	0.285449	0.445836	0.53639	0.526517
	CE	-0.0190063	0.219666	0.406446	0.423526	0.297402	0.420092	0.659157	0.614604	0.625441		CE	0.00277269	0.526726	0.665023	0.643271	0.356048	0.424805	0.700966	0.66	0.670242		CE	-0.325401	-0.279462	-0.270778	-0.252007	0.197377	0.12504	0.0224943	-0.0166714	-0.00621835		CE	-0.299672	-0.240767	-0.241965	-0.172455	0.376334	0.355914	0.317156	0.00804753	0.167962		CE	0.197635	0.454741	0.570642	0.57629
	F: Adjusted sex + Total-C + Total-TG + HDL-C											G: Adjusted sex + Total-TG + LDL-C + HDL-C											H: Adjusted sex + ApoB											I: Adjusted sex + ApoA-I											J: Adjusted sex + ApoB + ApoA-I
		Total-TG	VLDL-C	APOB	Remnant-C	HDL-C	APOA1	Total-C	LDL-C	IDL-C			Total-TG	VLDL-C	APOB	Remnant-C	HDL-C	APOA1	Total-C	LDL-C	IDL-C			Total-TG	VLDL-C	APOB	Remnant-C	HDL-C	APOA1	Total-C	LDL-C	IDL-C			Total-TG	VLDL-C	APOB	Remnant-C	HDL-C	APOA1	Total-C	LDL-C	IDL-C			Total-TG	VLDL-C	APOB	Remnant-C
	Ox-PC/LPC	0.0137516	0.0232423	0.0081758	0.0415835	-0.00539241	0.125164	0.00846217	-0.117027	-0.0198075		Ox-PC/LPC	0.0146002	0.0769774	0.13159	0.11417	-0.00567548	0.155213	0.154139	-0.00404442	0.106882		Ox-PC/LPC	0.0655118	0.00621279	-0.000906935	0.0171456	0.225564	0.271713	0.144748	-0.0505851	0.0132602		Ox-PC/LPC	0.400055	0.387323	0.357101	0.351866	-0.370545	0.0199353	0.25209	0.205672	0.227561		Ox-PC/LPC	0.208206	0.16115	0.00261714	0.00272193
	Ox-CE	0.000458901	0.0260531	0.0350323	0.0263638	-0.0133579	0.0413892	0.0231543	-0.0583276	-0.0331817		Ox-CE	0.0230052	0.0908353	0.131859	0.107542	-0.0305578	0.0960332	0.13671	-0.0247798	0.0790015		Ox-CE	-0.104091	-0.0969461	0.00320022	0.035715	0.167465	0.168789	0.166865	0.0984385	0.114939		Ox-CE	0.26884	0.342185	0.371366	0.371337	-0.297709	0.00881512	0.355551	0.329112	0.338848		Ox-CE	-0.0411105	-0.0214834	0.0106107	0.0262286
	PC	0.0241473	0.0313092	0.0131678	0.0668796	0.000926744	0.18489	0.0101584	-0.195349	-0.00661377		PC	0.00812322	0.101982	0.187936	0.166451	-0.0145637	0.218593	0.229767	-0.0202284	0.17429		PC	0.150703	0.0416335	-0.000374233	0.0103559	0.335758	0.407747	0.184826	-0.130415	-0.0273891		PC	0.594186	0.543118	0.484021	0.473666	-0.516958	0.00930532	0.317553	0.244032	0.279549		PC	0.399812	0.295247	0.00107528	-0.0137261
	Free C	0.0320395	0.0230827	0.0614246	0.0347993	0.012669	0.0128359	-0.00152233	-0.0661081	-0.0143573		Free C	-0.00925418	0.126006	0.190622	0.158153	-0.0261861	0.107244	0.198331	-0.0172188	0.136602		Free C	-0.180149	-0.16714	-0.0036639	0.0500812	0.240748	0.225773	0.252691	0.174033	0.201046		Free C	0.397038	0.511445	0.565739	0.560812	-0.441062	0.0161192	0.550333	0.515746	0.527676		Free C	-0.103724	-0.0732255	-0.00277173	0.0356161
	Cer	0.0148249	-0.0222693	0.115374	-0.0147985	0.00498991	0.0598435	0.0259548	0.0157951	-0.0520123		Cer	0.0184127	0.0362315	0.128905	0.0514215	-0.00342525	0.110072	0.0769176	-0.0171029	0.0113748		Cer	0.126912	0.0302334	-0.00755236	-0.109937	0.0464373	0.0806095	-0.0286845	-0.0977239	-0.118678		Cer	0.548286	0.568894	0.584738	0.555497	-0.535733	0.0154154	0.47168	0.430312	0.427175		Cer	0.181675	0.0808543	-0.0075445	-0.11577
	PI	0.020806	0.143639	-0.0102193	0.180141	0.0153821	0.117007	0.0110694	-0.255295	0.0882423		PI	0.00982002	0.186977	0.188596	0.239104	-0.0029417	0.142037	0.247669	-0.0209305	0.259555		PI	0.316894	0.273544	0.00380106	0.0928354	0.0681988	0.142722	-0.0676539	-0.330755	-0.188236		PI	0.577899	0.530125	0.434511	0.443547	-0.487318	0.0115301	0.261088	0.1738	0.23133		PI	0.42367	0.390036	0.00256788	0.0858842
	PE	-0.000556477	0.0671155	-0.16486	0.12198	0.0142244	0.0473966	-0.00246689	-0.194702	0.124499		PE	0.000306964	0.059929	-0.00696799	0.116747	-0.000175227	0.0237459	0.11884	-0.00510107	0.185084		PE	0.587344	0.436692	0.00240573	0.0229123	-0.0572812	0.0311435	-0.247479	-0.523904	-0.40657		PE	0.703869	0.556304	0.419594	0.417757	-0.516097	0.0172223	0.192927	0.0965184	0.142795		PE	0.665292	0.510955	-0.00186441	0.0214349
	TG(O)	0.0320474	0.122843	-0.00935271	0.143417	0.0290853	0.161907	-0.000432122	-0.193775	0.0149838		TG(O)	-0.00872802	0.163824	0.158055	0.20011	-0.00575853	0.177916	0.201429	-0.00966234	0.168227		TG(O)	0.232921	0.248363	0.0210186	0.0960344	-0.0999043	-0.0392043	-0.150079	-0.252748	-0.171132		TG(O)	0.382375	0.387464	0.325221	0.339162	-0.374337	-0.0140995	0.207808	0.147417	0.187802		TG(O)	0.239083	0.262454	0.0198133	0.0979431
	DG	0.0226134	0.0507121	0.0644267	0.0198914	-0.000525261	0.140599	0.0139406	-0.111573	-0.123086		DG	0.0150486	0.0436513	0.0902645	0.0327411	0.0050568	0.115491	0.0660166	-0.000410533	-0.0229368		DG	0.84536	0.633867	-0.00152672	-0.183789	-0.439171	-0.328717	-0.646131	-0.783983	-0.793023		DG	0.903622	0.770596	0.658281	0.624361	-0.758127	0.0104182	0.393177	0.301695	0.310108		DG	0.823429	0.562933	0.00117599	-0.181576
	TG	-0.00452313	0.00720314	-0.113648	0.00615411	-0.00237651	-0.0203785	0.0019654	0.0524274	0.0902978		TG	-0.0146787	-0.048342	-0.154209	-0.0703509	0.00365891	-0.0652968	-0.110262	-0.00146658	-0.0280139		TG	0.865204	0.642593	0.00408397	-0.153023	-0.420895	-0.322997	-0.634733	-0.76099	-0.764359		TG	0.910744	0.761815	0.644608	0.613045	-0.743083	0.0105802	0.378912	0.289854	0.301286		TG	0.848272	0.580372	-0.00162787	-0.144334
	PE(P)	0.00901221	0.0812618	0.0187388	0.0456165	0.00679541	0.167709	0.011781	-0.127335	-0.128686		PE(P)	0.00474933	0.141186	0.164752	0.13851	0.00836797	0.203474	0.18252	-0.00706561	0.0571241		PE(P)	-0.211117	-0.168	0.00180345	0.0752535	0.356907	0.378126	0.34679	0.190916	0.22217		PE(P)	0.0971896	0.166656	0.173437	0.180687	-0.152084	0.00287584	0.16967	0.156357	0.156895		PE(P)	-0.0562422	0.0223084	0.00294939	0.0548609
	PE(O)	0.000358373	0.141647	0.0253566	0.1083	0.000516446	0.134421	0.00992274	-0.147635	-0.081512		PE(O)	0.00934123	0.19533	0.177636	0.187266	-0.000282196	0.173957	0.198748	-0.0137726	0.10145		PE(O)	-0.224701	-0.14115	0.0064619	0.139473	0.362979	0.372539	0.35431	0.190873	0.246193		PE(O)	0.086566	0.173812	0.168738	0.1883	-0.133417	-0.000997812	0.174308	0.153961	0.168066		PE(O)	-0.0780467	0.0483769	0.00273971	0.125181
	PC(O)	0.0205077	0.0762978	0.0279972	0.0570696	0.0184276	0.10607	0.0132779	-0.141695	-0.0813103		PC(O)	0.00965031	0.149697	0.18792	0.16147	-0.0112219	0.159476	0.20787	-0.00921401	0.108171		PC(O)	-0.320583	-0.252674	-0.00257834	0.109119	0.40864	0.400211	0.426978	0.282867	0.330259		PC(O)	-0.00340195	0.0999388	0.135297	0.15027	-0.0598901	-0.00284499	0.1856	0.177202	0.187403		PC(O)	-0.183832	-0.0779508	0.00122044	0.0934349
	GM3	0.0236655	-0.0513592	0.0683809	-0.0355862	0.0131474	0.0580958	0.0144208	-0.059131	-0.0486386		GM3	0.0130766	0.036686	0.162333	0.0789249	-0.0140711	0.121637	0.149688	-0.0135224	0.0759841		GM3	-0.26334	-0.286409	-0.00263415	-0.00791141	0.350851	0.342895	0.351728	0.243477	0.270427		GM3	0.148082	0.229064	0.297171	0.288449	-0.193723	-0.000431785	0.320153	0.311513	0.315529		GM3	-0.146353	-0.15447	0.00356437	-0.0321241
	PC(P)	0.0201075	0.0825747	0.0476317	0.0724729	0.0158622	0.13466	0.00937866	-0.193568	-0.0853453		PC(P)	0.00904974	0.174076	0.244038	0.202293	-0.0274341	0.195534	0.265511	-0.00802544	0.146746		PC(P)	-0.35781	-0.30886	-0.00260477	0.11715	0.548687	0.545801	0.539948	0.317001	0.391222		PC(P)	0.0107135	0.118142	0.152958	0.170393	-0.0576268	-0.0047259	0.201365	0.184573	0.203584		PC(P)	-0.175174	-0.0716327	-0.000718487	0.10297
	DE	0.0115936	-0.0302221	-0.0573885	-0.0489773	0.00827111	-0.0685835	0.00747011	0.106014	0.0166391		DE	-0.00102177	0.0537538	0.0203828	0.0429552	-0.00555194	0.0246346	0.0603208	-0.0152414	0.0323246		DE	-0.611584	-0.492283	-0.0169571	0.114721	0.445202	0.370188	0.575108	0.612853	0.594783		DE	-0.281913	-0.0832509	0.0512967	0.0701113	0.132466	0.0212594	0.26497	0.326616	0.307679		DE	-0.550068	-0.386778	-0.0166348	0.110385
	LPC	0.0203384	0.136447	0.12352	0.129812	-0.00555726	0.0670377	0.0282949	-0.0948783	-0.0119285		LPC	0.0257354	0.156702	0.170425	0.149942	-0.0140785	0.0885165	0.113023	-0.0189314	0.082955		LPC	-0.0394528	-0.00836904	0.00897818	0.0601923	0.214659	0.233366	0.141954	0.00784791	0.0547533		LPC	0.226605	0.260589	0.235136	0.240716	-0.208864	-0.0146506	0.172197	0.135912	0.158427		LPC	0.0712475	0.123821	0.0136309	0.0501588
	LPE	0.0134558	0.058811	0.0637732	0.105324	-0.00507847	0.0327255	0.00703882	-0.110846	0.0750901		LPE	0.00923451	0.0664653	0.108974	0.10621	-0.00861168	0.0338465	0.0836339	-0.0127943	0.121756		LPE	0.12865	0.0696115	0.0142869	0.030151	0.185329	0.221515	0.0638691	-0.133708	-0.0434925		LPE	0.281057	0.225056	0.168641	0.170496	-0.177239	-0.00760098	0.0591639	0.00766532	0.0469623		LPE	0.250211	0.199647	0.0149853	0.0158067
	Hex2Cer	0.000711979	-0.0680058	-0.00412942	-0.0625867	0.0204575	-0.0828398	0.015524	0.0387164	-0.00573116		Hex2Cer	0.00650445	0.000635374	0.0520609	0.0182914	-0.0181314	-0.0151722	0.0585298	-0.0108821	0.0338399		Hex2Cer	-0.39708	-0.341733	-0.00201555	0.0393692	0.20818	0.144063	0.311632	0.379002	0.359274		Hex2Cer	-0.184148	-0.0574859	0.051173	0.0569903	0.0942986	0.00140193	0.196957	0.228608	0.219967		Hex2Cer	-0.372876	-0.313206	-0.000941126	0.0322607
	HexCer	0.0043234	-0.0781574	-0.0107147	-0.085061	0.0201769	-0.103954	0.00492921	0.056832	-0.035724		HexCer	0.00332561	-0.0140352	0.0299017	-0.00727916	-0.0130033	-0.0378321	0.0393455	0.00146059	-0.00218042		HexCer	-0.386557	-0.324386	-0.010315	0.0151212	0.109616	0.0410633	0.240273	0.369653	0.31536		HexCer	-0.226752	-0.0918039	0.0258295	0.0286967	0.122951	0.00157943	0.185512	0.225839	0.204351		HexCer	-0.413714	-0.349689	-0.0092898	0.0146267
	LPC(O)	0.0199083	0.145878	0.0943726	0.107307	0.0109162	-0.0152146	0.0249807	-0.0597471	-0.0466028		LPC(O)	0.0200036	0.178726	0.157049	0.145637	-0.00224291	0.0304583	0.112287	-0.0146495	0.0577268		LPC(O)	-0.291951	-0.1516	0.00703515	0.121223	0.180786	0.142377	0.229522	0.231187	0.23842		LPC(O)	-0.101005	0.0306355	0.065634	0.0864342	0.03503	-0.0123912	0.143543	0.145574	0.151465		LPC(O)	-0.254136	-0.0931679	0.0120525	0.115957
	FFA	0.00612561	-0.0656894	0.0794814	0.0281965	0.0142408	-0.0477804	-0.00378711	-0.109743	0.15268		FFA	-0.00744352	-0.0397428	0.108441	0.0520811	0.00427077	-0.0396715	0.0843089	0.00920131	0.175655		FFA	0.0648689	-0.0184302	-0.0146744	-0.0309347	0.039517	0.0411932	-0.0103806	-0.115101	-0.00205711		FFA	0.0528552	-0.000850117	-0.00121894	-0.00587223	0.0195872	-0.0124087	-0.0424639	-0.0713581	-0.0230656		FFA	0.0889952	-0.00323367	-0.0148018	-0.0336221
	SM	0.0295846	-0.0413158	0.0160033	-0.0372019	0.0128395	0.000152984	0.0161297	-0.0390382	-0.0461396		SM	0.0101869	0.0794704	0.162685	0.1142	-0.0208786	0.10451	0.190804	-0.00641926	0.102424		SM	-0.358992	-0.337456	-0.00218069	0.0459054	0.376172	0.337442	0.429402	0.355465	0.370202		SM	0.224373	0.360806	0.453421	0.450809	-0.295309	0.00868676	0.513974	0.505696	0.504954		SM	-0.259439	-0.221907	0.00361976	0.0281142
	CE	0.0104273	0.0436379	0.0485668	0.0335851	0.0153431	-0.000123888	0.0111912	-0.0231991	-0.0214833		CE	0.00759406	0.183111	0.220218	0.199948	-0.027895	0.138102	0.237791	-0.0244046	0.150406		CE	-0.563402	-0.456612	-0.00973295	0.130506	0.50898	0.445872	0.598306	0.538949	0.558309		CE	0.0924531	0.313316	0.435742	0.449357	-0.226289	0.0101811	0.57623	0.58733	0.586098		CE	-0.477206	-0.317345	-0.0107288	0.121187
[truncated: 5 more columns]

## Sheet: Table S4
		A: Adjusted sex + age
		B: Adjusted sex + age + Total TG
		C: Adjusted sex + age + Total-C
		D: Adjusted sex + age + LDL-C
		E: Adjusted sex + age + HDL-C
		F: Adjusted sex + age + Total-C + Total-TG + HDL-C
		G: Adjusted sex + age + Total-TG + LDL-C + HDL-C
		H: Adjusted sex + age + ApoB
		I: Adjusted sex + age + ApoA-I
		J: Adjusted sex + age + ApoB + ApoA-I
		A: Adjusted sex + age											B: Adjusted sex + age + Total TG											C: Adjusted sex + age + Total-C											D: Adjusted sex + age + LDL-C											E: Adjusted sex + age + HDL-C
			Total-TG	VLDL-C	APOB	Remnant-C	HDL-C	APOA1	Total-C	LDL-C	IDL-C			Total-TG	VLDL-C	APOB	Remnant-C	HDL-C	APOA1	Total-C	LDL-C	IDL-C			Total-TG	VLDL-C	APOB	Remnant-C	HDL-C	APOA1	Total-C	LDL-C	IDL-C			Total-TG	VLDL-C	APOB	Remnant-C	HDL-C	APOA1	Total-C	LDL-C	IDL-C			Total-TG	VLDL-C	APOB
		Ox-PC/LPC	0.271795	0.322376	0.365694	0.363991	0.152446	0.317161	0.392185	0.309908	0.311972		Ox-PC/LPC	-0.0124133	0.181433	0.249549	0.248255	0.357504	0.373753	0.337439	0.248269	0.264049		Ox-PC/LPC	0.153662	0.106398	0.0638639	0.0667259	0.0198942	0.0936574	-0.0133946	-0.189271	-0.201872		Ox-PC/LPC	0.173204	0.152288	0.174055	0.178548	0.128937	0.232749	0.320164	0.045121	0.0820621		Ox-PC/LPC	0.417601	0.430104	0.416225
		Ox-CE	0.167011	0.307374	0.38153	0.401544	0.094334	0.209623	0.437202	0.418584	0.436874		Ox-CE	-0.0268722	0.36217	0.393595	0.409872	0.205933	0.234322	0.412001	0.395774	0.414495		Ox-CE	0.0296568	0.0579503	0.0498605	0.0679007	-0.0677164	-0.0884492	-0.0298321	0.0344493	0.0762766		Ox-CE	0.0295522	0.0559542	0.048241	0.0848774	0.0560734	0.0722028	0.140365	0.00464813	0.11991		Ox-CE	0.247589	0.385712	0.415523
		PC	0.387098	0.396933	0.425451	0.422844	0.202423	0.406374	0.441266	0.306885	0.323233		PC	-0.040794	0.126155	0.21336	0.222872	0.506788	0.515162	0.368766	0.211036	0.252753		PC	0.282866	0.164229	0.0838147	0.0856849	0.0681423	0.187647	-0.0316573	-0.348432	-0.345659		PC	0.308903	0.250718	0.290497	0.286259	0.182594	0.335771	0.472324	0.0370733	0.12151		PC	0.587335	0.538841	0.492065
		Free C	0.248306	0.367704	0.4511	0.453678	0.0491752	0.198153	0.464475	0.449584	0.453282		Free C	-0.0324262	0.33956	0.412685	0.405283	0.21076	0.241596	0.41932	0.403226	0.415863		Free C	0.111806	0.124006	0.136922	0.134167	-0.128821	-0.126559	-0.0414553	0.0446594	0.0518316		Free C	0.102616	0.111536	0.128062	0.13876	0.00968377	0.0506435	0.142369	0.0195491	0.106922		Free C	0.314503	0.429521	0.476606
		Cer	0.442964	0.498817	0.544862	0.51803	-0.0779191	0.136762	0.431237	0.431544	0.399105		Cer	-0.0332607	0.271335	0.36347	0.336173	0.190789	0.224174	0.355015	0.353219	0.339282		Cer	0.3483	0.316653	0.340737	0.302843	-0.277419	-0.19504	-0.0470364	0.0841675	-0.0268058		Cer	0.334828	0.289386	0.321122	0.267404	-0.138786	-0.0217477	0.0898409	0.0116545	-0.0662442		Cer	0.479456	0.51953	0.544905
		PI	0.457029	0.459695	0.433291	0.443535	0.0475461	0.256509	0.358206	0.25032	0.277382		PI	-0.0248631	0.120575	0.130261	0.169674	0.362625	0.370009	0.24875	0.111174	0.1744		PI	0.388076	0.318133	0.225447	0.254873	-0.087993	0.0378236	-0.0265142	-0.263009	-0.207853		PI	0.40697	0.389794	0.41001	0.42419	0.0171956	0.180283	0.371141	0.0436489	0.159795		PI	0.563989	0.530372	0.456543
		PE	0.647877	0.516171	0.408775	0.404389	-0.0838406	0.134726	0.221623	0.116716	0.141134		PE	-0.0302418	-0.161288	-0.156545	-0.0976958	0.355167	0.302501	0.0250874	-0.138866	-0.0533043		PE	0.618521	0.474905	0.372266	0.384713	-0.169649	-0.00350099	-0.0156191	-0.25621	-0.221562		PE	0.649114	0.56499	0.596148	0.574392	-0.0988096	0.0977797	0.311563	0.0170495	0.119876		PE	0.700831	0.527343	0.403936
		TG(O)	0.427993	0.409356	0.341947	0.352673	-0.165249	0.0030961	0.173965	0.137859	0.15641		TG(O)	-0.0233373	0.0386513	-0.00728685	0.0366334	0.0519499	0.0635801	0.0201719	-0.0310595	0.0179884		TG(O)	0.391319	0.372662	0.31863	0.353367	-0.238368	-0.134892	-0.0289582	-0.0773254	-0.018		TG(O)	0.40046	0.39846	0.394878	0.412448	-0.179912	-0.0454637	0.139539	0.0191231	0.112062		TG(O)	0.417919	0.389912	0.323508
		DG	0.892515	0.755766	0.611486	0.567439	-0.437915	-0.1413	0.21164	0.222799	0.174903		DG	-0.025631	-0.17441	-0.240841	-0.238425	-0.0954773	-0.108059	-0.243313	-0.267666	-0.271145		DG	0.886161	0.797421	0.756555	0.704227	-0.559055	-0.363651	-0.00304332	0.0775159	-0.087378		DG	0.886247	0.808311	0.8411	0.720644	-0.474161	-0.243236	0.012591	0.0228767	-0.152687		DG	0.869351	0.70483	0.596429
		TG	0.867402	0.72128	0.57789	0.541383	-0.404433	-0.122048	0.201602	0.205706	0.170369		TG	-0.0162233	-0.160218	-0.206048	-0.172843	0.0115472	-0.0451227	-0.152504	-0.170805	-0.146296		TG	0.863229	0.760507	0.712051	0.670086	-0.515312	-0.327883	-0.00843516	0.0551729	-0.0735982		TG	0.865319	0.778856	0.804311	0.70051	-0.433753	-0.213108	0.0287134	0.00547622	-0.108976		TG	0.831674	0.663416	0.550674
		PE(P)	0.0218266	0.13493	0.210424	0.234344	0.290766	0.376981	0.366233	0.270381	0.292827		PE(P)	-0.0105136	0.243951	0.291006	0.297524	0.350862	0.384454	0.373543	0.27637	0.297083		PE(P)	-0.119262	-0.125416	-0.178767	-0.145158	0.190167	0.200079	0.00122432	-0.238408	-0.176716		PE(P)	-0.0841361	-0.0605372	-0.0596121	-0.00701321	0.275707	0.31431	0.355933	0.0218101	0.162019		PE(P)	0.208355	0.294008	0.296829
		PE(O)	-0.0101798	0.11496	0.181888	0.215222	0.286793	0.351255	0.341537	0.250065	0.283745		PE(O)	0.0121218	0.269784	0.289077	0.308567	0.326469	0.354355	0.360593	0.268383	0.29826		PE(O)	-0.143691	-0.130191	-0.188552	-0.143413	0.19342	0.184459	-0.0221477	-0.22425	-0.13089		PE(O)	-0.111559	-0.0684472	-0.0767764	-0.0105052	0.272057	0.290637	0.334513	-0.000828582	0.191749		PE(O)	0.164953	0.268467	0.263374
		PC(O)	-0.106991	0.0246922	0.118724	0.145685	0.313316	0.337273	0.304215	0.229865	0.260422		PC(O)	-0.0211436	0.265557	0.303039	0.309469	0.299963	0.329354	0.355368	0.281899	0.302252		PC(O)	-0.240617	-0.227408	-0.258429	-0.225262	0.236326	0.196415	-0.0120179	-0.19065	-0.0978132		PC(O)	-0.211353	-0.177758	-0.175444	-0.118782	0.302687	0.285741	0.290883	0.0275895	0.17595		PC(O)	0.0653613	0.178792	0.203603
		GM3	-0.111538	0.0226926	0.174788	0.168658	0.231552	0.249263	0.34001	0.336756	0.328603		GM3	-0.00847316	0.267234	0.400646	0.354343	0.208325	0.240061	0.396561	0.39742	0.377192		GM3	-0.25035	-0.238018	-0.183317	-0.212058	0.132625	0.0646623	-0.0446356	0.0228518	-0.00115515		GM3	-0.254522	-0.256155	-0.226888	-0.228602	0.212066	0.160095	0.108816	0.014584	0.0335917		GM3	0.010579	0.133923	0.239511
		PC(P)	-0.140617	-0.0146699	0.10832	0.13599	0.467171	0.486537	0.371749	0.246273	0.28933		PC(P)	-0.0277818	0.247886	0.329263	0.331439	0.457554	0.477708	0.4389	0.310962	0.343098		PC(P)	-0.31083	-0.340324	-0.387909	-0.354887	0.394339	0.347173	-0.0124278	-0.335174	-0.211989		PC(P)	-0.254054	-0.243993	-0.223013	-0.162353	0.460115	0.440665	0.436271	0.0277098	0.229906		PC(P)	0.130782	0.225896	0.251938
		DE	-0.688144	-0.464456	-0.272146	-0.232146	0.486557	0.297414	0.131425	0.124939	0.154197		DE	0.00947137	0.456652	0.544487	0.530103	0.245654	0.281111	0.542505	0.569041	0.544699		DE	-0.79161	-0.697817	-0.660573	-0.618966	0.474512	0.281813	-0.0311298	-0.0206667	0.0892625		DE	-0.797184	-0.721139	-0.751872	-0.646215	0.487329	0.277246	0.0620699	-0.0201874	0.137409		DE	-0.593642	-0.333189	-0.199827
		LPC	0.104735	0.159568	0.177573	0.18717	0.116346	0.191135	0.207528	0.148444	0.160697		LPC	-0.0451713	0.146233	0.141308	0.152826	0.207421	0.211571	0.180516	0.121303	0.138793		LPC	0.0329264	0.034793	0.00189039	0.0164276	0.0493097	0.0757239	-0.0211629	-0.139556	-0.108486		LPC	0.0468297	0.0610854	0.067644	0.0789174	0.10068	0.143944	0.198812	0.026874	0.0601897		LPC	0.206564	0.235603	0.211533
		LPE	0.196582	0.15461	0.145788	0.148048	0.139317	0.227276	0.154062	0.0527816	0.0802082		LPE	-0.0598729	-0.0488335	-0.0138881	0.00142096	0.283965	0.261173	0.0937318	-0.0153576	0.0258759		LPE	0.149957	0.0685631	0.0176557	0.0275272	0.0966652	0.16877	-0.0147819	-0.270221	-0.20898		LPE	0.183572	0.137291	0.171923	0.169807	0.133048	0.221485	0.29914	0.0316199	0.111077		LPE	0.322887	0.240838	0.187541
		Hex2Cer	-0.168814	-0.0400577	0.0860775	0.0951379	0.182691	0.164545	0.235722	0.243694	0.255445		Hex2Cer	-0.0362288	0.238234	0.322256	0.299465	0.122137	0.146804	0.303661	0.319744	0.316433		Hex2Cer	-0.271119	-0.24237	-0.195992	-0.197542	0.114174	0.0264457	-0.0544702	0.0448009	0.099516		Hex2Cer	-0.27983	-0.267935	-0.253939	-0.231485	0.169812	0.0969248	0.0490811	-0.0132347	0.0916618		Hex2Cer	-0.0858973	0.0436957	0.132258
		HexCer	-0.1561	-0.0103398	0.126963	0.133252	0.142328	0.125114	0.274496	0.304225	0.303647		HexCer	0.00291617	0.286008	0.381385	0.350828	0.0783186	0.106678	0.345436	0.382991	0.365733		HexCer	-0.271215	-0.225587	-0.162282	-0.172725	0.0531034	-0.0623686	-0.0418827	0.140745	0.155659		HexCer	-0.293062	-0.277777	-0.268791	-0.254211	0.11886	0.0213062	-0.0261369	0.0178888	0.0522969		HexCer	-0.103619	0.0547698	0.162731
		LPC(O)	-0.151256	-0.0224927	0.0313048	0.0541513	0.108987	0.0808002	0.12315	0.128583	0.145411		LPC(O)	-0.0518243	0.259452	0.223822	0.233396	0.0431671	0.0622418	0.179527	0.192544	0.199028		LPC(O)	-0.208182	-0.129196	-0.12446	-0.0977975	0.0700404	0.00222	-0.0214642	0.0161418	0.0892808		LPC(O)	-0.214568	-0.145972	-0.159689	-0.120174	0.0975205	0.0388749	0.0288737	0.0233564	0.0849786		LPC(O)	-0.102364	0.0322585	0.0575911
		FFA	-0.0549448	-0.0757112	-0.0320887	-0.0439653	0.0816372	0.0294855	0.00166997	-0.0215554	-0.00421253		FFA	-0.00941192	-0.0628073	0.0158585	-0.00901063	0.0607202	0.0245249	0.0214999	0.000429629	0.0168717		FFA	-0.060426	-0.0950749	-0.0625461	-0.0757736	0.0901287	0.0480955	-0.0227594	-0.0787863	-0.00318486		FFA	-0.0502317	-0.0774099	-0.0247775	-0.0347197	0.0859209	0.0480455	0.0723938	0.000358766	0.101767		FFA	-0.011055	-0.0451552	-0.0139295
		SM	0.10412	0.270844	0.4175	0.425206	0.217097	0.333699	0.561136	0.534271	0.535147		SM	-0.00434009	0.401182	0.527199	0.504628	0.313947	0.35011	0.560436	0.53669	0.532878		SM	-0.109265	-0.103634	-0.0827157	-0.0886633	0.0328166	-0.024508	-0.077795	0.0387695	0.0269363		SM	-0.10762	-0.109409	-0.0966903	-0.0700104	0.197685	0.185004	0.211025	0.00176618	0.115489		SM	0.252403	0.410501	0.492615
		CE	-0.539337	-0.286497	-0.0954586	-0.050885	0.498679	0.364749	0.296153	0.273508	0.309954		CE	-0.00807859	0.523335	0.601943	0.599532	0.328599	0.356279	0.624241	0.615576	0.611796		CE	-0.721982	-0.626702	-0.609507	-0.56052	0.442639	0.247034	-0.0375113	-0.0372702	0.0834817		CE	-0.718768	-0.634592	-0.666312	-0.553899	0.502165	0.302804	0.131947	-0.0113242	0.180645		CE	-0.409289	-0.119891	0.00531105
		F: Adjusted sex + age + Total-C + Total-TG + HDL-C											G: Adjusted sex + age + Total-TG + LDL-C + HDL-C											H: Adjusted sex + age + ApoB											I: Adjusted sex + age + ApoA-I											J: Adjusted sex + age + ApoB + ApoA-I
			Total-TG	VLDL-C	APOB	Remnant-C	HDL-C	APOA1	Total-C	LDL-C	IDL-C			Total-TG	VLDL-C	APOB	Remnant-C	HDL-C	APOA1	Total-C	LDL-C	IDL-C			Total-TG	VLDL-C	APOB	Remnant-C	HDL-C	APOA1	Total-C	LDL-C	IDL-C			Total-TG	VLDL-C	APOB	Remnant-C	HDL-C	APOA1	Total-C	LDL-C	IDL-C			Total-TG	VLDL-C	APOB
		Ox-PC/LPC	-0.0193529	0.0514575	0.0343602	0.0466052	0.0068223	0.0416858	-0.0231713	-0.104749	-0.0610704		Ox-PC/LPC	0.00237833	0.0953793	0.135082	0.112451	0.0316759	0.0740083	0.149329	0.0428139	0.052437		Ox-PC/LPC	-0.0104952	-0.0601295	0.0130878	0.0251987	0.261903	0.280779	0.202328	0.0273817	0.0700179		Ox-PC/LPC	0.338502	0.356441	0.345579	0.339432	-0.301833	0.0319022	0.276179	0.232977	0.223398		Ox-PC/LPC	0.119444	0.103482	0.0130626
		Ox-CE	0.00157766	0.0764052	-0.000310438	0.0741345	-0.0170847	-0.0547428	-0.02666	-0.0351356	0.0201595		Ox-CE	0.0131969	0.133877	0.0974548	0.136988	-0.0305195	0.00255277	0.121712	0.0307026	0.113401		Ox-CE	-0.20163	-0.140733	0.0174508	0.141572	0.199503	0.160832	0.239625	0.19814	0.228358		Ox-CE	0.199587	0.318309	0.358472	0.374022	-0.227628	-0.00729202	0.399114	0.375285	0.390501		Ox-CE	-0.153269	-0.0637478	0.0164385
		PC	-0.0266937	0.0443396	-0.00118004	0.0563471	0.00278658	0.0594454	-0.0564217	-0.190961	-0.0671003		PC	-0.00607222	0.106268	0.161535	0.151035	0.0206646	0.0919409	0.214651	0.0438528	0.102444		PC	0.12939	0.0145467	0.0110719	0.0105875	0.3324	0.377108	0.203662	-0.0929435	-0.0114693		PC	0.499759	0.456753	0.408707	0.398737	-0.391716	-0.00383694	0.278122	0.203769	0.200616		PC	0.338072	0.257067	-0.000644555
		Free C	-0.0265111	0.0243126	0.04698	0.0434849	0.011572	-0.0776135	-0.0401085	-0.0437029	0.00322141		Free C	0.00611647	0.0927716	0.133272	0.123166	-0.00983207	-0.0136019	0.138912	0.0510769	0.10701		Free C	-0.158533	-0.143384	0.000482612	0.0768001	0.177879	0.145947	0.198374	0.148613	0.181365		Free C	0.283971	0.383075	0.438035	0.436741	-0.290076	0.0344857	0.449349	0.419104	0.420836		Free C	-0.113039	-0.0893189	1.18699e-05
		Cer	-0.0223926	-0.0245552	0.103986	-0.0153175	-0.000729427	0.00194781	-0.0581282	0.0243328	-0.0754197		Cer	0.00226863	0.0215396	0.103242	0.0314072	0.0200369	0.0379225	0.0555583	0.0543966	-0.0225476		Cer	0.0779857	0.000149282	0.0158716	-0.0963516	0.0326122	0.0440389	-0.00803055	-0.0489901	-0.070787		Cer	0.470431	0.50499	0.532877	0.50482	-0.449693	-0.0291233	0.452537	0.413813	0.379799		Cer	0.110791	0.0268224	0.0151434
		PI	-0.011421	0.141573	-0.0160473	0.1595	-0.0196381	0.0557087	-0.0369503	-0.256833	0.0169217		PI	0.0143163	0.195886	0.186352	0.242539	0.0102347	0.0842916	0.258927	0.0302211	0.209526		PI	0.264231	0.201255	0.0246077	0.0729278	0.136991	0.190214	0.010494	-0.259527	-0.134065		PI	0.515104	0.481797	0.405408	0.412912	-0.410908	-0.0201514	0.263397	0.175344	0.194484		PI	0.37876	0.351885	0.0194438
		PE	-0.0125517	0.0475133	-0.160656	0.13687	-0.0234904	-0.0566334	-0.0531647	-0.188286	0.198991		PE	0.00271373	0.04419	-0.0248421	0.131296	-0.0152536	-0.0696788	0.112498	0.00894242	0.249721		PE	0.567382	0.39929	0.0268811	0.000833664	-0.00369297	0.0715003	-0.19985	-0.5009	-0.358089		PE	0.681608	0.525333	0.394555	0.390534	-0.46411	-0.0362905	0.175739	0.0742944	0.0913458		PE	0.652701	0.507623	0.0246531
		TG(O)	-0.0376922	0.105576	-0.0395119	0.154984	-0.00392016	0.0412535	-0.0491141	-0.176311	0.075683		TG(O)	0.00175883	0.135913	0.110985	0.185464	-0.00461474	0.0600868	0.169794	0.0153887	0.178984		TG(O)	0.312547	0.281258	0.0110062	0.0691416	-0.109813	-0.062422	-0.182565	-0.298623	-0.208705		TG(O)	0.431405	0.409651	0.345425	0.357121	-0.356969	-0.0222911	0.217087	0.14485	0.165748		TG(O)	0.316615	0.282327	0.0132616
		DG	-0.0186461	0.0616364	0.0407905	0.0157625	0.00106323	0.0276708	-0.0416328	-0.100722	-0.108346		DG	0.0129224	0.046451	0.0591981	0.0176356	0.0275465	0.00675048	0.0463575	0.0294054	-0.0478366		DG	0.833049	0.63983	0.0123469	-0.225159	-0.425872	-0.321917	-0.629604	-0.774451	-0.769692		DG	0.891403	0.759669	0.650687	0.610606	-0.72936	-0.00538824	0.386423	0.29363	0.252703		DG	0.812979	0.581386	0.0156777
		TG	0.0200776	0.0267316	-0.128355	0.035035	0.00549344	-0.126287	-0.0163522	0.0377799	0.142487		TG	0.0196896	-0.0156404	-0.139445	-0.0276831	0.0327783	-0.145393	-0.0857872	-0.0154219	0.0478033		TG	0.794398	0.613388	0.0217955	-0.150385	-0.359746	-0.27592	-0.554975	-0.698208	-0.667188		TG	0.86412	0.722493	0.610799	0.578571	-0.682676	-0.0172201	0.359903	0.269744	0.241414		TG	0.772443	0.562288	0.0254292
		PE(P)	-0.0199627	0.0966518	0.00327844	0.0712178	-0.0054062	0.0695396	-0.00815467	-0.174346	-0.0905029		PE(P)	0.00822273	0.159764	0.17305	0.167668	-0.000671193	0.112869	0.223833	0.055847	0.0879971		PE(P)	-0.20838	-0.175731	0.0112049	0.122605	0.355752	0.35492	0.354812	0.195564	0.241408		PE(P)	0.0761917	0.157498	0.169375	0.186066	-0.0988218	0.000714186	0.189923	0.164127	0.172587		PE(P)	-0.0846577	0.00459625	0.016859
		PE(O)	-0.0173374	0.137061	0.0103247	0.115032	-0.00126239	0.0368887	-0.0311798	-0.176922	-0.048927		PE(O)	0.0227854	0.193629	0.17285	0.19705	-0.0270415	0.0837577	0.226878	0.0226816	0.118175		PE(O)	-0.23161	-0.162237	0.0131702	0.174803	0.341896	0.331334	0.349213	0.206663	0.267687		PE(O)	0.0390593	0.132183	0.137713	0.164555	-0.0564624	-0.0126454	0.173514	0.145709	0.167142		PE(O)	-0.113245	0.0120569	0.0105008
		PC(O)	-0.0219396	0.0902605	0.0249481	0.0744474	0.0110604	0.0227142	-0.0168023	-0.146906	-0.0729836		PC(O)	-0.0100497	0.151602	0.170002	0.163215	-0.00270118	0.0701274	0.203346	0.0627057	0.0892226		PC(O)	-0.303089	-0.237963	-0.0129867	0.142401	0.349998	0.326919	0.378243	0.273795	0.312798		PC(O)	-0.0682299	0.0342863	0.0711443	0.0913542	0.0295503	-0.0162687	0.14112	0.130344	0.148908		PC(O)	-0.202649	-0.0860089	-0.0114888
		GM3	-0.0243496	-0.0763387	0.0914424	-0.0800525	0.0442792	-0.0574988	-0.0411035	0.0369149	-0.106146		GM3	-0.0423887	-0.018436	0.100206	-0.00758942	0.0197012	-0.0129762	0.0510849	0.0429454	-0.0410804		GM3	-0.376717	-0.379719	-0.00257561	-0.00529826	0.281103	0.230205	0.344598	0.36549	0.323457		GM3	-0.0818216	0.0301167	0.141572	0.129947	0.0207221	0.0130386	0.247995	0.275122	0.260189		GM3	-0.317299	-0.313693	-0.00430013
		PC(P)	-0.0376028	0.0683903	0.0399216	0.062573	0.0161643	0.000288472	-0.0162791	-0.181504	-0.0796291		PC(P)	-0.0230405	0.14311	0.203661	0.17068	0.00154188	0.051917	0.235965	0.0548931	0.110574		PC(P)	-0.342833	-0.319477	0.00333238	0.137712	0.50768	0.479078	0.511023	0.32013	0.382077		PC(P)	-0.0880458	-0.000806277	0.0404705	0.0597609	0.0935633	-0.0112882	0.118895	0.102008	0.127212		PC(P)	-0.194222	-0.108518	0.0101839
		DE	0.0244009	-0.00182316	-0.00784379	-0.0364944	0.0344828	-0.0861051	-0.0319715	0.108506	-0.0221538		DE	0.00608203	0.0704967	0.0202912	0.0428245	0.020857	-0.0148233	0.0375995	0.0189966	0.00198256		DE	-0.776448	-0.613808	0.00255884	0.192305	0.458887	0.359236	0.638414	0.748825	0.710793		DE	-0.685701	-0.47477	-0.336255	-0.29979	0.508373	0.00593769	-0.0579467	0.029271	0.0502567		DE	-0.739519	-0.52453	-0.00268141
		LPC	-0.0528473	0.122641	0.0870124	0.103716	0.0109417	-0.00643521	-0.025656	-0.0828231	-0.0266498		LPC	-0.0132974	0.135209	0.13107	0.115166	0.0200234	0.0120013	0.096051	0.0245796	0.0446624		LPC	-0.0431235	-0.0128279	0.0346864	0.0515131	0.162547	0.160431	0.115071	0.0205342	0.0452944		LPC	0.136291	0.166098	0.148929	0.15597	-0.09858	-0.00668923	0.117813	0.0870343	0.0926669		LPC	0.0349603	0.0854732	0.0306808
		LPE	-0.0500274	0.0384395	0.0418453	0.0803589	-0.00108641	-0.0144726	-0.0360704	-0.0968436	0.0519787		LPE	-0.033225	0.0415569	0.0765271	0.0765834	0.00933888	-0.0171663	0.0680767	0.0261487	0.0887292		LPE	0.136863	0.0504326	0.0116116	0.00238097	0.179081	0.20375	0.0702968	-0.121309	-0.0466982		LPE	0.235856	0.164898	0.112669	0.110999	-0.113545	-0.0428395	0.0165838	-0.0324303	-0.0167871		LPE	0.248433	0.184625	0.00896886
		Hex2Cer	-0.0265221	-0.0503305	0.040246	-0.02725	0.0166134	-0.075291	-0.0527177	0.00858895	-0.0156033		Hex2Cer	-0.0211772	0.00163344	0.0744259	0.0318999	0.0161889	-0.0306571	0.0646133	0.0650754	0.0412489		Hex2Cer	-0.353774	-0.320842	-0.0273161	0.0504248	0.2085	0.15679	0.289717	0.337466	0.325182		Hex2Cer	-0.148469	-0.033421	0.0655422	0.0717954	0.0813248	0.000240818	0.185644	0.207841	0.219872		Hex2Cer	-0.323973	-0.284854	-0.0280128
		HexCer	-0.0130048	-0.0999674	-0.0100434	-0.0868371	-0.000220952	-0.131158	-0.0336354	0.0454494	-0.0274965		HexCer	0.00930996	-0.0351511	0.0441973	-0.0100904	0.00208442	-0.0743846	0.0485151	0.0584062	0.0144344		HexCer	-0.396555	-0.353142	0.00021245	0.0404943	0.177082	0.107914	0.292638	0.382966	0.341586		HexCer	-0.14266	-0.00639994	0.110295	0.114098	0.0661368	0.0206162	0.25627	0.284104	0.286484		HexCer	-0.389528	-0.348927	0.00168517
		LPC(O)	-0.0422182	0.143167	0.096508	0.11272	-0.00148683	-0.0375796	-0.0169197	-0.0557004	-0.0158633		LPC(O)	-0.00547268	0.165828	0.142774	0.13598	0.0151841	-0.00348876	0.0999224	0.0421831	0.0607398		LPC(O)	-0.26882	-0.134244	0.00902736	0.126206	0.119505	0.0777349	0.171579	0.204194	0.212106		LPC(O)	-0.140146	-0.0196589	0.0192643	0.0407696	0.0820789	-0.00605207	0.105355	0.112326	0.131178		LPC(O)	-0.257338	-0.104932	0.00878252
		FFA	-0.0160683	-0.0744284	0.131482	0.00253105	0.0177574	-0.160378	-0.0255848	-0.0219846	0.078786		FFA	-0.0100194	-0.0576497	0.1011	0.0141201	0.0128475	-0.152447	0.0164826	0.0310867	0.0780812		FFA	-0.0435427	-0.116855	0.028416	-0.0554776	0.0748529	0.0369753	0.0520241	0.0170537	0.0672716		FFA	-0.051503	-0.0754901	-0.0404868	-0.0524573	0.134944	0.00197973	-0.0331249	-0.0423056	-0.0235581		FFA	-0.0308507	-0.113392	0.0287184
		SM	-0.0321659	-0.0353916	-0.0199619	-0.0529698	0.0213767	-0.103451	-0.0759092	-0.00623942	-0.0685532		SM	-0.0133549	0.0649177	0.099846	0.0800007	0.0152888	-0.0202107	0.139229	0.0535484	0.0552914		SM	-0.371213	-0.350929	0.00666059	0.0968665	0.356004	0.299518	0.428599	0.384748	0.379395		SM	0.155561	0.297375	0.392581	0.393492	-0.197023	-0.0103467	0.481544	0.476939	0.467787		SM	-0.29364	-0.245526	6.39045e-05
		CE	0.000874276	0.0824095	-0.00421947	0.0280324	0.0299516	-0.170144	-0.0373441	0.030552	-0.023049		CE	-0.00825374	0.163355	0.0886302	0.128258	0.0210748	-0.0742616	0.123474	0.0364419	0.0608816		CE	-0.744702	-0.562879	0.0120791	0.233815	0.494631	0.389814	0.657263	0.707486	0.699494		CE	-0.535126	-0.294853	-0.161786	-0.121098	0.387239	0.00723101	0.111486	0.175584	0.204184		CE	-0.702816	-0.455273	0.00676841
[truncated: 6 more columns]
